# Supplementary material for: Targeting the actin nucleation promoting factor WASp provides a therapeutic approach for hematopoietic malignancies
Source: Nat Commun. 2021 Sep 22;12:5581. doi: 10.1038/s41467-021-25842-7 (PMC8458504; doi:10.1038/s41467-021-25842-7)
Supplement: Supplementary file 13 — Source Data [file 41467_2021_25842_MOESM13_ESM.xlsx]

## Sheet: Figure 2A
				SMC#13
			DMSO	10uM	20uM	40uM
		29.5.2014	1	0.764969	0.374012	0.125869
		11.3.18	1	0.484417	0.338048	0.243525
		12.12.18	1	1.11856	0.94872	0.634114

## Sheet: Figure 2C
untreated	SMC#13
0	0
39.5105	0
46.3082	0
45.99	0
38.7969	0
43.1302	0
39.4333	0
39.1622	0
0	0
45.0893	0
52.2572	0
30.0512	0
39.6236	0
37.3642	0
0	0
49.8755	0
49.5417	0
37.8511	0
37.029	0
50.0786	0
50.0452
38.6386
47.5412
50.9425
59.0902
37.5615
0
47.7221
41.5854
57.736
0
54.2972

## Sheet: Figure 2D
wasp ko +yfp-wasp wt dmso	wasp ko +yfp-wasp wt smc 13	wasp ko+yfp was dWH1 dmso	wasp ko+yfp was dWH1 smc 13
1	0.55796	1	0.818379
1	0.537116	1	1.19951
1	0.752391	1	0.82712

## Sheet: Figure 2E
										Average	S.D	S.E
		DMSO	0	1	1	1	1	1	1	1	0	0
			2	1.2837	0.999988	1.03645	0.805537	0.835186	1.1409	1.01696	0.181616	0.0741442
			4	0.627816	1.19833	1.21462	1.02898	0.774842	1.22884	1.01224	0.255704	0.104391
			6		1.25027		0.933486	0.76008	1.01519	0.989757	0.203662	0.101831
			8	1.1674	0.969611	0.611334	0.366096	0.520774	0.984296	0.769918	0.314363	0.128338
		SMC #13	0	1	1	1				1	0	0
			2	0.746987	0.70993	1.04607				0.834328	0.184305	0.106408
			4	0.47809	0.415019	0.811643				0.56825	0.21313	0.123051
			6	0.390666	0.700999	0.379873				0.490513	0.182367	0.105289
			8	0.215351	0.184945	0.327495				0.242597	0.0750795	0.0433472

## Sheet: Figure 2F
	DMSO	SMC#13
14.8.14	1	0.543894
10.7.14	1	0.500515
8.9.14	1	0.756665

## Sheet: Figure 2G
		MFI
		LFA-1 (FL1)
		1	2	3	4	Average	S.D	S.E
	DMSO(+)	1	1	1	1	1	0	0
	SMC#13(+)	0.0300429	0.472307	0.523726	0.469163	0.37381	0.199653	0.0998263

## Sheet: Figure 3A
DMSO	SMC #13
1	0.2
1	0.575125
1	0.434222

## Sheet: Figure 3B
DMSO	SMC #13
1	0.64
1	0.51
1	0.228578

## Sheet: Figure 3C
DMSO	SMC#13
202.898	11.5504
1.21942	3.64463
2.19834	1.70817
4.91564	1.36335
6.89808	3.01633
7.36715	11.0786
9.85017	31.2882
10.9917	1.41515
11.9789	2.9405
22.0341	33.1742
22.1938	3.17418
23.8489	86.6705
26.7231	1.44146
27.8071	4.57941
38.4311	56.4529
41.6794	61.6407
46.374	5.13139
48.028	0.922
50.8807	3.54
53.4879	1.629
75.1825	76.718
76.2723	0.355
84.5719	93.044
96.5885	58.054
113.144	35.552
119.304	78.132
128.036	62.483
138.764	82.416
141.559	0.769
143.698	132.777
145.157	0.142
148.845	105.509
166.228	1.078
171.879	2.495
190.913	0.99
194.649	0.255
202.898	0.299
227.585	1.086
235.589	2.953
281.465	0.567
320.088	0.512
59.253	71.721
3.555	1.734
108.127	0.855
20.176	1.677
3.863	2.007
4.937	0.288
48.644	0.356
28.985	23.919
132.794	0.546
79.415	61.71
83.453	2.17
187.182	1.472
45.804	2.45
133.106	51.509
70.949	41.303
41.954	20.811
54.981	12.555
119.374
65.035
123.276
146.424
6.005
1.829
11.242
6.898
92.982
0.61
25.615
2.712
116.609
173.665
94.664
10.76
78.3
5.771
21.704
97.299
2.23
11.648
33.992
57.842
120.835
44.609
97.896
64.822
21.698
128.577
71.022
163.605
57.072
24.971
66.559
155.069
76.624
86.553
28.985
44.408
50.438
16.457
42.812
15.58
12.102
10.148

## Sheet: Figure 3d 
												average	SD	SE	T.test
											DMSO	48.0881	57.6612	2.66824	8.46146e-11
											SM#13	24.0094	58.558	2.5176
		NHL P#15 and P#8
	DMSO							SMC#13
				displacemant(µm)	speed(µm/sec)						displacemant(µm)	speed(µm/sec)
17.5.18	DMSO-3 17.5.18 10% FCS	1	Track_771	0.799	0.011		17.5.18	SMC#13-2 17.5.18 10% FCS	1	Track_506	0.929	0.0187603
		2	Track_772	0.475	0.046				2	Track_507	0.675	0.0459913
		3	Track_773	1.987	0.17				3	Track_508	1.23	0.00457282
		4	Track_774	0.61	0.052				4	Track_509	0.719	0.0602689
		5	Track_775	2.727	0.033				5	Track_510	199.135	0.110017
		6	Track_776	30.473	0.069				6	Track_511	77.195	0
		7	Track_777	65.34	0.105				7	Track_512	7.113	0.00406314
		8	Track_778	1.843	0.108				8	Track_513	0.866	0
		9	Track_779	0.536	0.036				9	Track_515	1.418	0.0574779
		10	Track_780	0.984	0.061				10	Track_516	1.555	0.0593531
		11	Track_781	1.763	0.099				11	Track_517	4.174	0.168087
		12	Track_782	0.964	0.073				12	Track_518	1.006	0.0448437
		13	Track_783	5.107	0.046				13	Track_520	2.528	0
		14	Track_784	0.854	0.048				14	Track_521	1.426	0.187074
		15	Track_785	0.838	0.076				15	Track_523	0.859	0.114014
		16	Track_786	0.18	0.014				16	Track_524	3.473	0.0615982
		17	Track_787	63.396	0.141				17	Track_525	0.777	0.054259
		18	Track_788	141.264	0.168				18	Track_526	1.086	0.0872637
		19	Track_789	133.353	0.166				19	Track_527	1.842	0.0592642
		20	Track_790	163.619	0.179				20	Track_528	261.534	0.108785
		21	Track_791	134.934	0.163				21	Track_529	0.807	0.0544926
		22	Track_792	0.354	0.032				22	Track_530	1.459	0.0677596
		23	Track_793	103.896	0.202				23	Track_531	143.482	0.0986194
		24	Track_794	206.864	0.202				24	Track_532	0.967	0.0709094
		25	Track_795	87.964	0.197				25	Track_533	0.602	0.0634112
		26	Track_796	2.042	0.07				26	Track_534	2.711	0.0587403
		27	Track_797	173.86	0.188				27	Track_535	1.585	0.0266695
		28	Track_798	1.639	0.093				28	Track_536	0.538	0.0682549
		29	Track_799	133.078	0.168				29	Track_537	1.029	0.0538109
		30	Track_800	1.22	0.045				30	Track_538	1.176	0.0409964
		31	Track_801	0.693	0.056				31	Track_539	0.923	0.00152428
		32	Track_802	0.655	0.053				32	Track_540	0.892	0.0239405
		33	Track_803	130.442	0.182				33	Track_541	243.429	0.0961483
		34	Track_804	0.291	0.01				34	Track_542	230.119	0.0630386
		35	Track_805	76.34	0.103				35	Track_543	0.714	0.00224282
		36	Track_806	165.634	0.212				36	Track_544	3.192	0.116768
		37	Track_807	143.805	0.203				37	Track_545	1.118	0.0723097
		38	Track_808	114.059	0.19				38	Track_546	112.941	0.111009
		39	Track_809	2.261	0.06				39	Track_547	15.753	0.0990856
		40	Track_810	0.519	0.01				40	Track_548	216.13	0.0856422
		41	Track_811	0.923	0.023				41	Track_549	241.441	0.0552019
		42	Track_812	98.461	0.21				42	Track_550	0.915	0.056554
		43	Track_813	109.846	0.246				43	Track_551	242.474	0.0917845
		44	Track_814	49.03	0.158				44	Track_552	227.717	0.0962215			*
		45	Track_815	92.259	0.182				45	Track_553	110.76	0.00556297
		46	Track_816	0.677	0.012				46	Track_554	124.386	0
		47	Track_817	0.318	0.023				47	Track_555	256.843	0
		48	Track_818	0.455	0.016				48	Track_556	250.786	0.0554166
		49	Track_819	42.354	0.122				49	Track_558	56.957	0.0839831
		50	Track_820	58.077	0.138				50	Track_559	82.831	0
		51	Track_821	61.278	0.206				51	Track_560	20.92	0
		52	Track_822	31.153	0.177				52	Track_561	36.247	0.00397756
		53	Track_823	60.57	0.241			SMC#13-3 17.5.18 10% FCS	53	Track_532	229.54	0.262
		54	Track_824	107.027	0.157				54	Track_533	0.995	0.03
		55	Track_825	146.582	0.186				55	Track_534	0.315	0.007
		56	Track_826	0.61	0.071				56	Track_535	0.865	0.022
		57	Track_827	15.785	0.075				57	Track_536	0.776	0.007
		58	Track_828	98.296	0.16				58	Track_537	0.749	0.019
		59	Track_829	1.083	0.044				59	Track_538	4.135	0.048
		60	Track_830	112.775	0.193				60	Track_539	4.318	0.085
		61	Track_831	120.562	0.217				61	Track_540	79.998	0.121
		62	Track_832	116.83	0.199				62	Track_541	245.334	0.275
		63	Track_833	47.988	0.19				63	Track_542	1.111	0.049
		64	Track_834	91.822	0.268				64	Track_543	2.345	0.022
		65	Track_835	79.808	0.227				65	Track_544	6.214	0.065
		66	Track_836	67.259	0.187				66	Track_545	167.652	0.214
		67	Track_837	18.825	0.218				67	Track_546	0.568	0.03
		68	Track_838	14.519	0.19				68	Track_547	8.213	0.051
		69	Track_839	18.89	0.384				69	Track_548	42.659	0.079
		70	Track_840	10.883	0.307				70	Track_549	0.371	0.021
	DMSO-4 17.5.18 10% FCS	71	Track_0	1.294	0.116				71	Track_550	2.787	0.049
		72	Track_1	138.392	0.283				72	Track_551	127.599	0.26
		73	Track_2	0.419	0.015				73	Track_552	43.121	0.095
		74	Track_3	18.123	0.1				74	Track_553	0.786	0.011
		75	Track_4	0.464	0.019				75	Track_554	0.382	0.012
		76	Track_5	0.574	0.007				76	Track_555	58.541	0.116
		77	Track_6	166.038	0.198				77	Track_556	0.597	0.028
		78	Track_7	1.34	0.017				78	Track_557	165.367	0.239
		79	Track_8	1.433	0.101				79	Track_558	0.24	0.024
		80	Track_9	205.851	0.212				80	Track_559	1.274	0.051
		81	Track_10	1.694	0.018				81	Track_560	30.952	0.096
		82	Track_11	186.224	0.201				82	Track_561	23.601	0.141
		83	Track_12	92.389	0.135				83	Track_562	0.921	0.027
		84	Track_13	239.899	0.229				84	Track_563	0.476	0.015
		85	Track_14	0.446	0.024				85	Track_564	5.659	0.049
		86	Track_15	180.919	0.199				86	Track_565	172.131	0.212
		87	Track_16	0.519	0.025				87	Track_566	0.974	0.021
		88	Track_17	23.929	0.261				88	Track_567	0.564	0.013
		89	Track_18	0.254	0.039				89	Track_568	0.929	0.062
		90	Track_19	174.497	0.254				90	Track_569	34.48	0.235
		91	Track_20	0.355	0.008				91	Track_570	3.012	0.041
		92	Track_21	75.029	0.21				92	Track_571	1.016	0.016
		93	Track_22	147.591	0.227				93	Track_572	15.107	0.128
		94	Track_23	2.179	0.015				94	Track_573	0.801	0.013
		95	Track_24	145.34	0.203				95	Track_574	121.832	0.224
		96	Track_25	3.609	0.113				96	Track_575	23.389	0.11
		97	Track_26	0.311	0.023				97	Track_576	0.783	0.027
		98	Track_27	0.31	0.009				98	Track_577	54.424	0.225
		99	Track_28	126.484	0.194				99	Track_578	8.937	0.059
		100	Track_29	0.911	0.059				100	Track_579	0.595	0.017
		101	Track_30	1.183	0.071				101	Track_580	0.622	0.015
		102	Track_31	0.187	0.02				102	Track_581	0.796	0.017
		103	Track_32	0.412	0.04				103	Track_582	5.113	0.071
		104	Track_33	0.399	0.012				104	Track_583	0.843	0.027
		105	Track_34	0.83	0.031				105	Track_584	0.808	0.015
		106	Track_35	1.63	0.128				106	Track_585	1.065	0.011
		107	Track_36	82.728	0.189				107	Track_586	1.043	0.02
		108	Track_37	70.921	0.216				108	Track_587	0.918	0.019
		109	Track_38	61.485	0.218				109	Track_588	65.128	0.177
		110	Track_39	55.292	0.229				110	Track_589	1.368	0.043
		111	Track_40	0.372	0.005				111	Track_590	1.436	0.046
		112	Track_41	0.796	0.022				112	Track_591	0.659	0.012
		113	Track_42	27.067	0.202				113	Track_592	0.853	0.009
		114	Track_43	1.01	0.054				114	Track_593	0.741	0.016
		115	Track_44	0.519	0.048				115	Track_594	0.683	0.018
		116	Track_45	0.509	0.023				116	Track_595	2.281	0.022
		117	Track_47	67.455	0.207				117	Track_596	56.946	0.131
		118	Track_48	113.192	0.223				118	Track_597	1.096	0.029
		119	Track_49	85.343	0.146				119	Track_599	92.976	0.147
		120	Track_50	121.703	0.296				120	Track_601	309.693	0.445
		121	Track_51	134.586	0.218				121	Track_602	233.72	0.344
		122	Track_52	66.335	0.187				122	Track_603	183.828	0.323
		123	Track_53	94.366	0.171				123	Track_604	204.606	0.378
		124	Track_55	86.489	0.225				124	Track_605	0.121	0.016
		125	Track_56	74.029	0.192				125	Track_606	0.381	0.027
		126	Track_57	71.319	0.241				126	Track_607	41.572	0.155
		127	Track_58	56.73	0.205				127	Track_608	53.475	0.196
		128	Track_59	45.245	0.322				128	Track_609	55.327	0.243
		129	Track_61	22.592	0.296				129	Track_610	52.746	0.239
		130	Track_62	39.567	0.192				130	Track_611	46.293	0.231
		131	Track_63	20.496	0.324				131	Track_612	50.544	0.264
		132	Track_61	22.592	0.296				132	Track_615	12.195	0.352
		133	Track_62	39.567	0.192			SMC#13-4 17.5.18 10% FCS	133	Track_833	0.273	0.017
		134	Track_63	20.496	0.324				134	Track_834	0.125	0.027
	DMSO-5 17.5.18 10% FCS	135	Track_159	128.305	0.175				135	Track_835	1.469	0.051
		136	Track_160	0.782	0.051				136	Track_836	0.222	0.024
		137	Track_161	1.219	0.014				137	Track_837	0.19	0.024
		138	Track_162	150.205	0.17				138	Track_838	0.156	0.021
		139	Track_163	209.174	0.219				139	Track_839	0.114	0.025
		140	Track_164	181.398	0.209				140	Track_840	0.163	0.024
		141	Track_165	0.252	0.048				141	Track_841	0.017	0.026
		142	Track_166	4.128	0.029				142	Track_842	0.241	0.023
		143	Track_167	66.758	0.17				143	Track_843	0.151	0.044
		144	Track_168	105.187	0.134				144	Track_844	0.262	0.022
		145	Track_169	0.506	0.021				145	Track_845	1.35	0.059
		146	Track_170	0.49	0.01				146	Track_846	0.166	0.021
		147	Track_171	197.506	0.203				147	Track_847	0.159	0.019
		148	Track_172	197.722	0.212				148	Track_848	2.364	0.09
		149	Track_173	219.753	0.271				149	Track_849	0.322	0.04
		150	Track_174	0.801	0.088				150	Track_850	0.085	0.019
		151	Track_175	0.635	0.011				151	Track_851	0.12	0.042
		152	Track_176	0.687	0.096				152	Track_852	0.371	0.036
		153	Track_177	0.359	0.015				153	Track_853	0.206	0.042
		154	Track_178	1.927	0.042				154	Track_854	0.137	0.057
		155	Track_179	129.598	0.162				155	Track_855	1.219	0.027
		156	Track_180	196.199	0.22				156	Track_856	0.454	0.039
		157	Track_181	0.398	0.011				157	Track_857	0.163	0.014
		158	Track_182	0.39	0.01				158	Track_858	0.305	0.032
		159	Track_183	133.478	0.23				159	Track_859	101.271	0.319
		160	Track_184	1.132	0.053				160	Track_860	0.128	0.021
		161	Track_185	0.423	0.03				161	Track_861	0.082	0.016
		162	Track_186	0.936	0.077				162	Track_862	0.081	0.017
		163	Track_187	57.192	0.199				163	Track_863	0.644	0.055
		164	Track_188	44.765	0.218				164	Track_864	1.171	0.101
		165	Track_189	0.507	0.012				165	Track_865	0.21	0.032
		166	Track_190	0.465	0.006				166	Track_866	0.097	0.016
		167	Track_191	28.366	0.198				167	Track_867	0.379	0.033
		168	Track_192	192.209	0.211				168	Track_868	1.046	0.057
		169	Track_193	173.045	0.224				169	Track_869	0.509	0.039
		170	Track_195	45.13	0.126				170	Track_870	0.193	0.037
		171	Track_197	100.262	0.196				171	Track_871	55.181	0.313
		172	Track_198	90.654	0.187				172	Track_872	0.274	0.048
		173	Track_199	30.271	0.223				173	Track_873	1.296	0.077
		174	Track_198	90.654	0.187				174	Track_874	0.113	0.016
		175	Track_199	30.271	0.223				175	Track_875	24.672	0.323
	DMSO-6 17.5.18 10% FCS	176	Track_686	132.449	0.165				176	Track_876	23.223	0.104
		177	Track_687	97.066	0.13				177	Track_877	0.415	0.037
		178	Track_688	161.698	0.185				178	Track_878	2.633	0.083
		179	Track_689	0.692	0.038				179	Track_879	0.177	0.019
		180	Track_690	214.663	0.219				180	Track_880	0.209	0.016
		181	Track_691	0.402	0.061				181	Track_881	0.106	0.02
		182	Track_692	220.034	0.215				182	Track_882	0.61	0.075
		183	Track_693	0.655	0.061				183	Track_883	0.305	0.024
		184	Track_694	186.82	0.213				184	Track_884	1.612	0.072
		185	Track_695	173.475	0.193				185	Track_885	0.138	0.007
		186	Track_696	234.351	0.226				186	Track_886	0.474	0.024
		187	Track_697	0.246	0.05				187	Track_887	0.874	0.084
		188	Track_698	0.679	0.048				188	Track_888	295.629	0.284
		189	Track_699	160.791	0.18				189	Track_889	0.456	0.038
		190	Track_700	117.433	0.158				190	Track_890	3.2	0.09
		191	Track_701	3.868	0.106				191	Track_891	0.796	0.055
		192	Track_702	182.21	0.205				192	Track_892	1.881	0.102
		193	Track_703	119.013	0.189				193	Track_893	0.4	0.057
		194	Track_704	3.767	0.128				194	Track_894	0.209	0.045
		195	Track_705	198.388	0.222				195	Track_895	0.268	0.084
		196	Track_706	187.91	0.195				196	Track_896	0.193	0.03
		197	Track_707	191.729	0.193				197	Track_897	0.363	0.025
		198	Track_708	1.379	0.052				198	Track_898	1.678	0.073
		199	Track_709	0.881	0.044				199	Track_899	0.263	0.036
		200	Track_710	188.135	0.214				200	Track_900	221.75	0.292
		201	Track_711	2.123	0.074				201	Track_901	190.961	0.242
		202	Track_712	29.45	0.072				202	Track_902	127.112	0.188
		203	Track_713	0.527	0.074				203	Track_903	166.018	0.315
		204	Track_714	0.251	0.065				204	Track_905	24.037	0.554
		205	Track_715	88.846	0.124				205	Track_906	29.729	0.095
		206	Track_716	97.525	0.132				206	Track_907	27.693	0.116
		207	Track_717	148.633	0.203				207	Track_908	147.197	0.279
		208	Track_718	3.581	0.095				208	Track_909	100.425	0.335
		209	Track_719	0.561	0.058				209	Track_910	35.187	0.217
		210	Track_720	130.155	0.167				210	Track_911	29.716	0.214
		211	Track_721	140.932	0.219				211	Track_912	30.475	0.19
		212	Track_722	140.241	0.285				212	Track_914	65.798	0.33
		213	Track_723	0.364	0.043				213	Track_915	29.299	0.236
		214	Track_724	135.937	0.21				214	Track_916	23.609	0.835
		215	Track_725	0.508	0.006			‏‏SMC#13-5 17.5.18 10% FCS	215	Track_1328	0.842	0.057
		216	Track_726	0.837	0.059				216	Track_1329	0.243	0.016
		217	Track_727	1.037	0.067				217	Track_1330	0.286	0.017
		218	Track_728	3.548	0.102				218	Track_1331	0.107	0.056
		219	Track_729	84.499	0.23				219	Track_1332	0.421	0.028
		220	Track_730	1.608	0.099				220	Track_1333	0.753	0.033
		221	Track_731	72.737	0.146				221	Track_1334	66.315	0.201
		222	Track_732	65.045	0.198				222	Track_1335	0.418	0.029
		223	Track_733	57.723	0.228				223	Track_1336	0.488	0.016
		224	Track_734	58.802	0.204				224	Track_1337	0.252	0.022
		225	Track_735	50.278	0.218				225	Track_1338	0.739	0.017
		226	Track_736	0.626	0.02				226	Track_1339	0.362	0.015
		227	Track_737	37.025	0.202				227	Track_1340	0.318	0.068
		228	Track_738	33.151	0.175				228	Track_1341	0.413	0.027
		229	Track_739	0.416	0.064				229	Track_1342	0.305	0.069
		230	Track_740	13.047	0.18				230	Track_1343	0.214	0.018
		231	Track_741	12.461	0.182				231	Track_1344	175.37	0.345
		232	Track_742	0.768	0.015				232	Track_1345	338.25	0.313
		233	Track_743	154.799	0.175				233	Track_1346	0.414	0.015
		234	Track_744	184.852	0.194				234	Track_1347	0.242	0.06
		235	Track_746	169.92	0.226				235	Track_1348	0.49	0.029
		236	Track_747	67.969	0.228				236	Track_1349	0.4	0.05
		237	Track_748	128.328	0.183				237	Track_1350	0.256	0.035
		238	Track_749	139.829	0.19				238	Track_1351	0.058	0.036
		239	Track_750	158.818	0.201				239	Track_1352	0.482	0.037
		240	Track_751	1.829	0.026				240	Track_1353	0.548	0.074
		241	Track_752	119.837	0.183				241	Track_1354	0.568	0.061
		242	Track_753	68.788	0.131				242	Track_1355	0.251	0.021
		243	Track_754	108.46	0.197				243	Track_1356	0.612	0.075
		244	Track_755	11.085	0.078				244	Track_1357	44.2	0.094
		245	Track_756	71.675	0.184				245	Track_1358	0.617	0.035
		246	Track_757	61.612	0.196				246	Track_1359	0.457	0.057
		247	Track_758	69.066	0.195				247	Track_1360	0.634	0.038
		248	Track_759	31.049	0.136				248	Track_1361	233.313	0.235
		249	Track_760	23.989	0.137				249	Track_1362	0.351	0.033
		250	Track_762	20.612	0.189				250	Track_1363	0.213	0.018
		251	Track_763	23.173	0.217				251	Track_1364	0.1	0.022
		252	Track_764	5.476	0.192				252	Track_1365	0.173	0.036
		253	Track_765	4.747	0.231				253	Track_1366	1.122	0.099
17.11.14	movie 8	254	Track_1723	3.049					254	Track_1367	0.11	0.014
		255	Track_1724	9.002					255	Track_1368	66.221	0.111
		256	Track_1725	91.369					256	Track_1369	1.038	0.051
		257	Track_1726	4.643					257	Track_1370	0.246	0.059
		258	Track_1727	20.45					258	Track_1371	68.947	0.233
		259	Track_1728	3.658					259	Track_1372	4.878	0.314
		260	Track_1729	2.703					260	Track_1373	0.451	0.044
		261	Track_1730	2.766					261	Track_1374	0.493	0.022
		262	Track_1731	3.591					262	Track_1375	189.65	0.267
		263	Track_1732	42.073					263	Track_1376	0.331	0.04
		264	Track_1733	75.593					264	Track_1377	0.292	0.041
		265	Track_1735	90.547					265	Track_1378	0	0.031
		266	Track_1736	13.372					266	Track_1379	0.277	0.022
		267	Track_1737	14.131					267	Track_1380	0.438	0.027
		268	Track_1738	2.792					268	Track_1381	0.324	0.04
		269	Track_1739	2.553					269	Track_1382	0.792	0.068
		270	Track_1740	3.746					270	Track_1383	0.112	0.022
		271	Track_1741	122.013					271	Track_1384	0.26	0.02
		272	Track_1742	22.045					272	Track_1385	214.851	0.281
		273	Track_1743	103.647					273	Track_1386	157.035	0.277
		274	Track_1744	75.148					274	Track_1387	93.273	0.251
		275	Track_1745	103.291					275	Track_1388	122.556	0.23
		276	Track_1746	86.06					276	Track_1389	83.699	0.273
		277	Track_1747	86.073					277	Track_1390	112.253	0.255
		278	Track_1748	1.228					278	Track_1391	96.202	0.24
		279	Track_1749	90.771					279	Track_1392	49.867	0.19
		280	Track_1750	8.325					280	Track_1393	55.842	0.416
		281	Track_1751	84.538			17.11.14	movie 3	281	Track_4827	0.648
		282	Track_1752	4.444					282	Track_4828	0.277
		283	Track_1753	17.838					283	Track_4829	0.683
		284	Track_1754	118.3					284	Track_4830	1.76
		285	Track_1755	94.691					285	Track_4831	0.311
		286	Track_1756	6.864					286	Track_4832	1.045
		287	Track_1757	64.181					287	Track_4833	1.106
		288	Track_1758	1.744					288	Track_4834	1.734
		289	Track_1759	107.27					289	Track_4835	1.649
		290	Track_1760	6.693					290	Track_4836	0.111
		291	Track_1761	107.191					291	Track_4837	0.615
		292	Track_1762	76.326					292	Track_4838	0.356
		293	Track_1763	20.817					293	Track_4839	0.623
		294	Track_1764	2.76					294	Track_4840	0.904
		295	Track_1765	18.52					295	Track_4841	1.196
		296	Track_1766	57.549					296	Track_4842	0.558
		297	Track_1767	3.166					297	Track_4843	0.782
		298	Track_1768	32.593					298	Track_4844	0.369
		299	Track_1769	2.867					299	Track_4845	0.021
		300	Track_1770	104.897					300	Track_4846	1.005
		301	Track_1771	0.359					301	Track_4847	0.815
		302	Track_1772	89.837					302	Track_4848	0.448
		303	Track_1773	0.234					303	Track_4849	0.341
		304	Track_1774	4.415					304	Track_4850	248.087
		305	Track_1775	97.61					305	Track_4851	0.227
		306	Track_1776	121.441					306	Track_4852	28.133
		307	Track_1777	2.652					307	Track_4853	0.548
		308	Track_1778	62.228					308	Track_4854	0.23
		309	Track_1779	13.683					309	Track_4855	0.233
		310	Track_1780	3.784					310	Track_4856	0.178
		311	Track_1781	66.408					311	Track_4857	1.9
		312	Track_1782	68.788					312	Track_4858	0.737
		313	Track_1784	4.627					313	Track_4859	1.325
		314	Track_1785	8.741					314	Track_4860	3.846
		315	Track_1786	63.229					315	Track_4861	2.251
		316	Track_1787	1.666					316	Track_4862	1.631
		317	Track_1788	88.3					317	Track_4863	1.118
		318	Track_1789	3.146					318	Track_4864	1.983
		319	Track_1790	1.516					319	Track_4865	0.953
		320	Track_1791	33.397					320	Track_4866	0.512
		321	Track_1792	49.116					321	Track_4867	1.374
		322	Track_1793	27.86					322	Track_4868	0.413
		323	Track_1794	2.642					323	Track_4869	0.186
		324	Track_1795	61.711					324	Track_4870	0.201
		325	Track_1796	95.147					325	Track_4871	0.437
		326	Track_1797	4.639					326	Track_4872	0.443
		327	Track_1798	50.031					327	Track_4873	0.155
		328	Track_1799	115.786					328	Track_4874	0.347
		329	Track_1800	101.949					329	Track_4875	2.097
		330	Track_1801	17.195					330	Track_4876	0.19
		331	Track_1802	3.528					331	Track_4877	1.829
		332	Track_1803	91.574					332	Track_4878	0.796
		333	Track_1804	1.4					333	Track_4879	0.694
		334	Track_1805	102.206					334	Track_4880	0.861
		335	Track_1806	2.219					335	Track_4881	0.755
		336	Track_1807	25.759					336	Track_4882	167.973
		337	Track_1808	57.285					337	Track_4883	1.363
		338	Track_1809	3.773					338	Track_4884	57.937
		339	Track_1810	3.401					339	Track_4885	0.107
		340	Track_1811	2.887					340	Track_4886	0.862
		341	Track_1812	126.963					341	Track_4887	0.279
		342	Track_1813	6.345					342	Track_4888	0.193
		343	Track_1814	43.314					343	Track_4889	0
		344	Track_1815	2.366					344	Track_4890	0.862
		345	Track_1816	41.263					345	Track_4891	0.862
		346	Track_1817	29.801					346	Track_4892	0.222
		347	Track_1818	4.236					347	Track_4893	0.469
		348	Track_1819	6.595					348	Track_4894	0.108
		349	Track_1820	29.599					349	Track_4895	1.287
		350	Track_1821	40.097					350	Track_4896	0.826
		351	Track_1822	8.492					351	Track_4897	0.383
		352	Track_1823	2.439					352	Track_4898	0
		353	Track_1824	82.995					353	Track_4899	0.599
		354	Track_1825	25.593					354	Track_4900	0.157
		355	Track_1826	114.784					355	Track_4901	1.075
		356	Track_1827	7.542					356	Track_4902	0.168
		357	Track_1828	15.874					357	Track_4903	0.144
		358	Track_1830	105.467					358	Track_4904	0.517
		359	Track_1831	28.66					359	Track_4905	1.09
		360	Track_1832	3.397					360	Track_4906	1.667
		361	Track_1833	79.774					361	Track_4907	0.163
		362	Track_1834	40.782					362	Track_4908	0.126
		363	Track_1835	98.707					363	Track_4909	1.829
		364	Track_1836	14.747					364	Track_4910	0.23
		365	Track_1839	57.8					365	Track_4911	0.137
		366	Track_1840	86.505					366	Track_4912	0.502
		367	Track_1841	75.606					367	Track_4913	1.928
		368	Track_1842	61.36					368	Track_4914	0.482
		369	Track_1843	52.538					369	Track_4915	202.909
		370	Track_1845	27.913					370	Track_4916	1.166
		371	Track_1847	49.077					371	Track_4917	0.093
		372	Track_1849	11.633					372	Track_4918	0.663
		373	Track_1851	33.538					373	Track_4919	0.245
		374	Track_1852	35.62					374	Track_4920	1.428
		375	Track_1853	31.514					375	Track_4921	0.862
		376	Track_1855	15.735					376	Track_4922	1.059
		377	Track_1856	7.64					377	Track_4923	0.73
		378	Track_1857	12.148					378	Track_4924	1.024
	movie 9	379	Track_4446	17.0468					379	Track_4925	0.074
		380	Track_4447	52.0572					380	Track_4926	0.918
		381	Track_4448	16.5849					381	Track_4927	0.244
		382	Track_4449	1.36335					382	Track_4928	0.128
		383	Track_4450	28.4219					383	Track_4929	0.35
		384	Track_4451	64.7594					384	Track_4930	0.508
		385	Track_4452	28.1525					385	Track_4931	0.116
		386	Track_4453	0					386	Track_4932	0.175
		387	Track_4454	0.74255					387	Track_4933	0.286
		388	Track_4455	3.55172					388	Track_4934	1.219
		389	Track_4456	0.822038					389	Track_4935	1.725
		390	Track_4457	0.813546					390	Track_4936	1.829
		391	Track_4458	10.5134					391	Track_4937	0.622
		392	Track_4459	2.1104					392	Track_4938	254.84
		393	Track_4460	0.719846					393	Track_4939	0.261
		394	Track_4461	68.195					394	Track_4940	19.907
		395	Track_4462	5.60404					395	Track_4941	1.219
		396	Track_4463	0.448757					396	Track_4942	0.862
		397	Track_4464	3.59595					397	Track_4943	0.61
		398	Track_4465	2.55116					398	Track_4944	0
		399	Track_4466	7.50856					399	Track_4945	0.862
		400	Track_4467	8.38441					400	Track_4946	0.61
		401	Track_4468	33.951					401	Track_4947	0.61
		402	Track_4469	37.9974					402	Track_4948	11.648
		403	Track_4470	3.91268					403	Track_4949	172.177
		404	Track_4471	53.4516					404	Track_4950	168.888
		405	Track_4472	28.4088					405	Track_4951	8.558
		406	Track_4473	0.761489					406	Track_4952	135.136
		407	Track_4474	3.22604					407	Track_4953	6.952
		408	Track_4475	2.11176					408	Track_4954	72.501
		409	Track_4476	1.3375					409	Track_4955	25.789
		410	Track_4477	62.0722					410	Track_4956	13.872
		411	Track_4478	2.3189					411	Track_4957	0.61
		412	Track_4479	38.7654					412	Track_4958	92.742
		413	Track_4480	43.4686					413	Track_4959	35.368
		414	Track_4481	1.7001					414	Track_4960	59.341
		415	Track_4482	0.649384					415	Track_4961	22.855
		416	Track_4483	0.663093					416	Track_4962	5.521
		417	Track_4484	23.1102					417	Track_4963	26.381
		418	Track_4485	1.01743				movie 4	418	Track_19767	0
		419	Track_4486	73.0643					419	Track_19768	0.762985
		420	Track_4487	56.741					420	Track_19769	0.60971
		421	Track_4488	2.31817					421	Track_19770	0.426279
		422	Track_4489	0.803153					422	Track_19771	1.92807
		423	Track_4490	4.1432					423	Track_19772	0
		424	Track_4491	0.691436					424	Track_19773	0
		425	Track_4492	0.957234					425	Track_19774	0
		426	Track_4493	0.459974					426	Track_19775	0.710352
		427	Track_4494	0.7559					427	Track_19776	0.581558
		428	Track_4495	4.39668					428	Track_19777	107.67
		429	Track_4496	0.205981					429	Track_19778	0.572138
		430	Track_4497	0.876392					430	Track_19779	0
		431	Track_4498	66.9111					431	Track_19780	125.954
		432	Track_4499	67.2333					432	Track_19781	0.901823
		433	Track_4500	16.2011					433	Track_19782	0.639534
		434	Track_4501	1.26071					434	Track_19783	0.957886
		435	Track_4502	66.7375					435	Track_19785	1.92168
		436	Track_4503	5.78422					436	Track_19786	0.757824
		437	Track_4504	61.0117					437	Track_19787	0.537331
		438	Track_4505	0.81831					438	Track_19788	0.381137
		439	Track_4506	20.2068					439	Track_19789	0.428405
		440	Track_4507	0.360748					440	Track_19790	0.83669
		441	Track_4508	1.60636					441	Track_19791	0.821512
		442	Track_4509	1.19497					442	Track_19792	1.04264
		443	Track_4510	0.33727					443	Track_19793	0.78021
		444	Track_4511	65.3881					444	Track_19794	0.0351046
		445	Track_4512	0.58496					445	Track_19795	1.58053
		446	Track_4513	29.0525					446	Track_19796	1.35986
		447	Track_4514	0.623171					447	Track_19797	0.593115
		448	Track_4515	67.4435					448	Track_19798	0.60971
		449	Track_4516	1.12582					449	Track_19799	0.766003
		450	Track_4517	0					450	Track_19800	1.20404
		451	Track_4518	70.6802					451	Track_19801	0.507799
		452	Track_4519	1.27431					452	Track_19802	0.60971
		453	Track_4520	1.05375					453	Track_19803	5.97471
		454	Track_4521	37.0683					454	Track_19804	0.471756
		455	Track_4522	7.5417					455	Track_19805	0.577879
		456	Track_4523	16.4707					456	Track_19806	1.82089
		457	Track_4524	0.482685					457	Track_19807	0.793849
		458	Track_4525	1.89885					458	Track_19808	0.633239
		459	Track_4526	52.1206					459	Track_19809	0.502762
		460	Track_4527	0.637888					460	Track_19810	1.81557
		461	Track_4528	1.2985					461	Track_19811	0.60971
		462	Track_4529	0.501822					462	Track_19812	0
		463	Track_4530	1.82913					463	Track_19813	0
		464	Track_4531	0.855327					464	Track_19814	0
		465	Track_4532	43.7727					465	Track_19815	0.60971
		466	Track_4533	4.09006					466	Track_19816	1.21942
		467	Track_4538	11.9802					467	Track_19817	0
									468	Track_19818	0
									469	Track_19819	0.60971
									470	Track_19820	0
									471	Track_19821	0
									472	Track_19822	0
									473	Track_19823	0.86226
									474	Track_19824	0
									475	Track_19825	1.21942
									476	Track_19826	0
									477	Track_19827	0
									478	Track_19829	0.764596
									479	Track_19830	1.25901
									480	Track_19831	0.538719
									481	Track_19835	0.660738
									482	Track_19836	0.86552
									483	Track_19837	0
									484	Track_19838	1.21942
									485	Track_19839	0.963405
									486	Track_19841	1.67909
									487	Track_19842	0.587388
									488	Track_19843	0.428214
									489	Track_19844	1.49457
									490	Track_19845	0.466231
									491	Track_19846	0.586093
									492	Track_19847	0
									493	Track_19848	1.48769
									494	Track_19849	0.312725
									495	Track_19850	0.89042
									496	Track_19851	0
									497	Track_19853	0.551088
									498	Track_19854	0.958019
									499	Track_19855	0.866541
									500	Track_19856	0.569105
									501	Track_19857	0.535313
									502	Track_19858	0.355754
									503	Track_19859	0.60971
									504	Track_19860	0.69365
									505	Track_19861	0.975433
									506	Track_19862	0.86226
									507	Track_19863	0.531249
									508	Track_19864	0.820261
									509	Track_19865	0.424819
									510	Track_19866	0.367366
									511	Track_19867	0.215572
									512	Track_19869	0.763711
									513	Track_19870	0.546231
									514	Track_19871	0.86226
									515	Track_19872	0.405168
									516	Track_19873	0.678863
									517	Track_19874	0.338951
									518	Track_19876	0.353929
									519	Track_19877	0.45803
									520	Track_19878	0.682021
									521	Track_19879	0.784465
									522	Track_19881	0.731009
									523	Track_19882	0.490241
									524	Track_19883	103.8
									525	Track_19884	0.459831
									526	Track_19885	0.479957
									527	Track_19886	2.02759
									528	Track_19887	0.767584
									529	Track_19888	0.191774
									530	Track_19889	38.4228
									531	Track_19901	123.234
									532	Track_19909	31.2562
									533	Track_19910	0
									534	Track_19917	0
									535	Track_19940	0
									536	Track_19961	0
									537	Track_19976	0
									538	Track_19982	49.1564
									539	Track_20020	42.7015
									540	Track_20042	0
									541	Track_20060	14.6584
average				48.0881							24.0094
SD				57.6612							58.558
SE				2.66824							2.5176

[truncated: 28 more sheets: Figure 4A, Figure 4B, Figure 4c , Figure 5A, Figure 5B, Figure 5C, Figure 5E, Figure 5F, Figure 6A, Figure 6B, Figure 6C, Figure 6D - Migration, Figure 6E summary, Figure 6E Analysis, Figure 6F Ki-67 , Figure 6G Caspase-3, Figure S3B, Figure S3D, Figure S3E, Figure S4 - DMSO …]
